# Supplementary material for: A stationary phase-specific bacterial green light sensor for enhancing metabolite production
Source: Nat Commun. 2025 Dec 24;17:1071. doi: 10.1038/s41467-025-67829-8 (PMC12852798; doi:10.1038/s41467-025-67829-8)
Supplement: Supplementary file 3 — Supplementary Dataset 1 [file 41467_2025_67829_MOESM3_ESM.xlsx]

## Sheet: Sheet1
Primers For Amplification of ho1-pcyA expression cassette
Primer Name	Sequence
PJL01	TTAAACCGCCTAAGTCCCC
PJL02	GGGATCCTCTAGAGTCGACCT
pNO286-3 Plasmid Sequence
AAAAAACCGCCTTGCAGGGCGGTTTTTCGAAGGTTCTCTGAGCTACCAACTCTTTGAACCGAGGTAACTGGCTTGGAGGAGCGCAGTCACCAAAACTTGTCCTTTCAGTTTAGCCTTAACCGGCGCATGACTTCAAGACTAACTCCTCTAAATCAATTACCAGTGGCTGCTGCCAGTGGTGCTTTTGCATGTCTTTCCGGGTTGGACTCAAGACGATAGTTACCGGATAAGGCGCAGCGGTCGGACTGAACGGGGGGTTCGTGCATACAGTCCAGCTTGGAGCGAACTGCCTACCCGGAACTGAGTGTCAGGCGTGGAATGAGACAAACGCGGCCATAACAGCGGAATGACACCGGTAAACCGAAAGGCAGGAACAGGAGAGCGCACGAGGGAGCCGCC…
Whole-Plasmid Sequencing Results of pNO286-3 in Stationary Phase
AAAAAACCGCCTTGCAGGGCGGTTTTTCGAAGGTTCTCTGAGCTACCAACTCTTTGAACCGAGGTAACTGGCTTGGAGGAGCGCAGTCACCAAAACTTGTCCTTTCAGTTTAGCCTTAACCGGCGCATGACTTCAAGACTAACTCCTCTAAATCAATTACCAGTGGCTGCTGCCAGTGGTGCTTTTGCATGTCTTTCCGGGTTGGACTCAAGACGATAGTTACCGGATAAGGCGCAGCGGTCGGACTGAACGGGGGGTTCGTGCATACAGTCCAGCTTGGAGCGAACTGCCTACCCGGAACTGAGTGTCAGGCGTGGAATGAGACAAACGCGGCCATAACAGCGGAATGACACCGGTAAACCGAAAGGCAGGAACAGGAGAGCGCACGAGGGAGCCGCC…
Primer For Amplification of ho1-pcyA expression cassette (binds to the genome)
PJL03	gatcatcatgtttattgcgtgg
