# Supplementary material for: A stationary phase-specific bacterial green light sensor for enhancing metabolite production
Source: Nat Commun. 2025 Dec 24;17:1071. doi: 10.1038/s41467-025-67829-8 (PMC12852798; doi:10.1038/s41467-025-67829-8)
Supplement: Supplementary file 4 — Supplementary Dataset 2 [file 41467_2025_67829_MOESM4_ESM.xlsx]

## Sheet: Sheet1
Name	Strain Alias	E. coli Genotype	Integration Casette	Integration Location	Plasmid 1	Plasmid 2	Plasmid 3	Antibiotic Resistance	Figures
S001	BW29655	BW28357 ∆(envZ-ompR)							Figure 1C, Figure 2D, Figure 3E, Figure S1B-J, Figure S13B
S002	CcaSR v3.0	BW28357 ∆(envZ-ompR)			pNO286-3	pSR58.6		SpecR, CamR	Figure 1C, Figure S1B-J
S003		BW28357 ∆(envZ-ompR)			pNO286-3			SpecR	Figure 2B,2D, Figure S2C
S004		BW28357 ∆(envZ-ompR)				pSC0025		CamR	Figure S3A-B
S005		BW28357 ∆(envZ-ompR)			pNO286-3	pSC0025		SpecR, CamR	Figure 2C
S006		BW28357 ∆(envZ-ompR)	J23108-sRBS-ho1-pcyA	ileY				KanR	Figure 2B,2D, Figure S2C
S007	JTL1	BW28357 ∆(envZ-ompR)	J23104-sRBS-ho1-pcyA	ileY				KanR	Figure 2B,2D, Figure S2C, Figure 3H, Figure 4G, Figure S4B, Figure S6E, Figure S20A
S008		BW28357 ∆(envZ-ompR)	J23108-sRBS-ho1-pcyA	ileY	pSC0025			CamR, KanR	Figure 2C
S009		BW28357 ∆(envZ-ompR)	J23104-sRBS-ho1-pcyA	ileY	pSC0025			CamR, KanR	Figure 2C
S010		BW28357 ∆(envZ-ompR)				pSC0025_2		CamR	Figure S3D
S011		BW28357 ∆(envZ-ompR)			pJTL261.2	pJTL262		AmpR	Figure S5B
S012		BW28357 ∆(envZ-ompR)			pJTL331			CamR	Figure S5F
S013		BW28357 ∆(envZ-ompR)	J23104-sRBS-ho1-pcyA	ileY	pJTL330.1			CamR, KanR	Figure 3C, Figure S6B
S014		BW28357 ∆(envZ-ompR)	J23104-sRBS-ho1-pcyA	ileY	pJTL330.2			CamR, KanR	Figure 3C, Figure S6B
S015		BW28357 ∆(envZ-ompR)	J23104-sRBS-ho1-pcyA	ileY	pJTL330.3			CamR, KanR	Figure 3C, Figure S6B
S016		BW28357 ∆(envZ-ompR)	J23104-sRBS-ho1-pcyA	ileY	pJTL330.4			CamR, KanR	Figure 3C, Figure S6B
S017		BW28357 ∆(envZ-ompR)	J23104-sRBS-ho1-pcyA	ileY	pJTL330.5			CamR, KanR	Figure 3C, Figure S6B
S018		BW28357 ∆(envZ-ompR)	J23104-sRBS-ho1-pcyA	ileY	pJTL257.1	pJTL269	pJTL256	CamR, AmpR, SpecR, KanR	Figure 3D
S019	CcaSR_stat	BW28357 ∆(envZ-ompR)	J23104-sRBS-ho1-pcyA	ileY	pJTL257.2	pJTL269	pJTL256	CamR, AmpR, SpecR, KanR	Figure 3D-H, Figure S7
S020		BW28357 ∆(envZ-ompR)	J23104-sRBS-ho1-pcyA	ileY	pJTL257.3	pJTL269	pJTL256	CamR, AmpR, SpecR, KanR	Figure 3D
S021		BW28357 ∆(envZ-ompR)	J23104-sRBS-ho1-pcyA	ileY	pJTL257.4	pJTL269	pJTL256	CamR, AmpR, SpecR, KanR	Figure 3D
S022		BW28357 ∆(envZ-ompR)	J23104-sRBS-ho1-pcyA	ileY	pJTL257.5	pJTL269	pJTL256	CamR, AmpR, SpecR, KanR	Figure 3D
S023		BW28357 ∆(envZ-ompR)	J23104-sRBS-ho1-pcyA	ileY	pJTL257.2		pJTL256	CamR, SpecR, KanR	Figure S7D
S024		BW28357 ∆(envZ-ompR)	J23104-sRBS-ho1-pcyA	ileY	pJTL276.1			AmpR, KanR	Figure S5D
S025		BW28357 ∆(envZ-ompR)	J23104-sRBS-ho1-pcyA	ileY		pJTL255	pJTL256	CamR, SpecR, KanR	Figure S8
S026	CcaSR_stat-TAL	BW28357 ∆(envZ-ompR)	J23104-sRBS-ho1-pcyA	ileY	pJTL257.2	pJTL269	pJTL282	CamR, AmpR, SpecR, KanR	Figure 4C, Figure 5B,5D, Figure S18, Figure S19, Figure S20A, Figure S21B, Figure S24
S027	CcaSR_stat-TAL-GFP	BW28357 ∆(envZ-ompR)	J23104-sRBS-ho1-pcyA	ileY	pJTL257.2	pJTL269	pJTL283	CamR, AmpR, SpecR, KanR	Figure 4F, Figure S20B, Figure 23B-C
S028		BW28357 ∆(envZ-ompR)	J23104-sRBS-ho1-pcyA	ileY	pJTL282			SpecR, KanR	Figure 4D
S029		BW28357 ∆(envZ-ompR)	J23104-sRBS-ho1-pcyA	ileY	pJTL283			SpecR, KanR	Figure 4G
S030		BW28357 ∆(envZ-ompR)	J23104-sRBS-ho1-pcyA	ileY	pJTL321	pSR58.6		KanR, SpecR, CamR	Figure 3B
S031	EcN	Nissle 1917
S032	EcN ΔCcaSR	Nissle 1917			pJTL256			SpecR	Figure S9B
S033	EcN torT	Nissle 1917	J23104-sRBS-hol1-pcyA	torT				KanR	Figure S9C, S9D
S034	EcN torT::CcaSRstat	Nissle 1917	J23104-sRBS-hol1-pcyA	torT	pJTL257.2	pJTL269	pJTL256	CamR, AmpR, SpecR, KanR	Figure S9B-D
S035	EcN yhbC	Nissle 1917	J23104-sRBS-hol1-pcyA	yhbC				KanR	Figure S9E, S9F
S036	EcN yhbC::CcaSRstat	Nissle 1917	J23104-sRBS-hol1-pcyA	yhbC	pJTL257.2	pJTL269	pJTL256	CamR, AmpR, SpecR, KanR	Figure S9B, Figure S9E-F
S037	DJH1	BW28357 ∆(envZ-ompR)	J23104-sRBS-ho1-pcyA	ileY	pJTL257.2	pJTL269	pDJH019	CamR, AmpR, SpecR, KanR	Figure S10-S16, Figure S22
S038	DJH1 ΔCcaSR	BW28357 ∆(envZ-ompR)	J23104-sRBS-ho1-pcyA	ileY	pDJH019			SpecR, KanR	Figure S10-S13, Figure S15
S039	DJH1 ΔBetaxanthin ΔCcaSR	BW28357 ∆(envZ-ompR)	J23104-sRBS-ho1-pcyA	ileY				KanR	Figure S10-S13, Figure S15
