# Supplementary material for: A stationary phase-specific bacterial green light sensor for enhancing metabolite production
Source: Nat Commun. 2025 Dec 24;17:1071. doi: 10.1038/s41467-025-67829-8 (PMC12852798; doi:10.1038/s41467-025-67829-8)
Supplement: Supplementary file 5 — Supplementary Dataset 3 [file 41467_2025_67829_MOESM5_ESM.xlsx]

## Sheet: Sheet1
Plasmid Name	Description	Origin of Replication	Antibiotic Resistance	Location
pNO286-3	Consitutive expression of ccaS, ho1-pcyA. From CcaSR v3.0.	p15a	SpecR	Available on AddGene (ID: 107746)
pSR58.6	Constitutive expression of ccaR, PcpcG2-172 controlling sfGFP. From CcaSR v3.0.	ColE1	CamR	Available on AddGene (ID: 63176)
pSC0025	Expression Cph1(Y176H) controlled by the pLtet01 system	ColE1	CamR	Submitted to AddGene (ID: 206496)
pSC0025_2	Expression Cph1(Y176H)-sfGFP controlled by the pLtet01 system	ColE1	CamR	Available upon request to corresponding author
pJTL261.2	Consitutive expression of ccaS-sfGFP, ho1-pcyA. Modified from pNO286-3/CcaSR v3.0.	P15a	SpecR	Available upon request to corresponding author
pJTL260.2	Constitutive expression of ccaR-sfGFP, PcpcG2-172 controlling no output. Modified from pSR58.6/CcaSR v3.0.	ColE1	CamR	Available upon request to corresponding author
pJTL262	Constitutive expresion of ccaS. Modified from pNO286-3/CcaSR v3.0.	ColE1	CamR	Available upon request to corresponding author
pJTL330.1	Constitutive expression of ccaR-GFP with sRBS1	ColE1	CamR	Available upon request to corresponding author
pJTL330.2	Constitutive expression of ccaR-GFP with sRBS2	ColE1	CamR	Available upon request to corresponding author
pJTL330.3	Constitutive expression of ccaR-GFP with sRBS3	ColE1	CamR	Available upon request to corresponding author
pJTL330.4	Constitutive expression of ccaR-GFP with sRBS4	ColE1	CamR	Available upon request to corresponding author
pJTL330.5	Constitutive expression of ccaR-GFP with sRBS5	ColE1	CamR	Available upon request to corresponding author
pJTL257.1	Constitutive expression of ccaR with sRBS1	ColE1	CamR	Available upon request to corresponding author
pJTL257.2	Constitutive expression of ccaR with sRBS2	ColE1	CamR	Submitted to AddGene (ID: 206497)
pJTL257.3	Constitutive expression of ccaR with sRBS3	ColE1	CamR	Available upon request to corresponding author
pJTL257.4	Constitutive expression of ccaR with sRBS4	ColE1	CamR	Available upon request to corresponding author
pJTL257.5	Constitutive expression of ccaR with sRBS5	ColE1	CamR	Available upon request to corresponding author
pJTL269	Constitutive expression of ccaS on PSC101 origin plasmid	PSC101	AmpR	Submitted to AddGene (ID: 206498)
pJTL276.1	Constitutive expression of ccaS-GFP on PSC101 origin plasmid	PSC101	AmpR	Available upon request to corresponding author
pJTL256	PcpcG2-172 controlling sfGFP expression	P15a	SpecR	Submitted to AddGene (ID: 206499)
pJTL255	Constitutive expresssion of ccas, PcpcG2-172 controlling sfGFP expression on P15a origin plasmid	P15a	SpecR	Available upon request to corresponding author
pJTL282	PcpcG2-172 controlling TAL expression	P15a	SpecR	Submitted to AddGene (ID: 206501)
pJTL283	PcpcG2-172 controlling TAL-sfGFP expression	P15a	SpecR	Submitted to AddGene (ID: 206502)
pJTL321	pNO286-3 with ho1-pcyA expression casette removed	p15a	SpecR	Available upon request to corresponding author
pDJH019	PcpcG2-172 controlling expression of the betaxanthin pathway	P15a	SpecR	Submitted to AddGene (ID: 206503)
