# Supplementary material for: A stationary phase-specific bacterial green light sensor for enhancing metabolite production
Source: Nat Commun. 2025 Dec 24;17:1071. doi: 10.1038/s41467-025-67829-8 (PMC12852798; doi:10.1038/s41467-025-67829-8)
Supplement: Supplementary file 6 — Supplementary Dataset 4 [file 41467_2025_67829_MOESM6_ESM.xlsx]

## Sheet: Sheet1
Part Name	Part Type	Part description	Relevant Plasmids/Integration Modules	Sequence
J23108	Promoter	Anderson library promoter	pNO286-3, J23108-ho1-pcyA integration module	CTGACAGCTAGCTCAGTCCTAGGTATAATGCTAGC
J23106	Promoter	Anderson library promoter	pNO286-3, pJTL269, pSC0025, pSC0025_2	TTTACGGCTAGCTCAGTCCTAGGTATAGTGCTAGC
J23104	Promoter	Anderson library promoter	J23104-ho1-pcyA integration module	TTGACAGCTAGCTCAGTCCTAGGTATTGTGCTAGC
J23100	Promoter	Anderson library promoter	pSR58.6, pJTL330_1, pJTL330_2, pJTL330_3, pJTL330_4, pJTL330_5, pJTL257_1, pJTL257_2, pJTL257_3, pJTL257_4, pJTL257_5	TTGACGGCTAGCTCAGTCCTAGGTACAGTGCTAGC
PLtet0-1	Promoter	tetR responive promoter	pSC0025, pSC0025_2	TCCCTATCAGTGATAGAGATTGACATCCCTATCAGTGATAGAGATACTGAGCACATCAGCAGGACGCACTGACC
PcpcG2-172	Promoter	CcaSR output promoter	pSR58.6, pJTL255, pJTL256, pJTL282, pJTL283, pDJH019	AGCCCATTGTGCTTTTCTCTATCAACCTCAGCTTACCTGAAGGGGTGAACAGGTCTGGGTTAATTCATGTTGCGAAATGTAACAGTTTTAGTCGCATCAGCTAACTTTCCGATTTCTTTACGATTTTCTCCCCCTTTTCTTCAATTTTACTTTGTTAGGATCGCATTTTTAA
sRBS (ho1, 30000 TIR)	RBS	synthetic RBS for ho1 gene	pNO286-3, J23108-ho1-pcyA integration module, J23104-ho1-pcyA integration module	TCACACAGAATTCATTAAAGAGGAGAAAGGTACC
sRBS(pcyA, 2000 TIR)	RBS	synthetic RBS for pcyA gene	pNO286-3, J23108-ho1-pcyA integration module, J23104-ho1-pcyA integration module	TTAAAGAGGAGAAAGGATCC
sRBS(ccaS, 30000 TIR)	RBS	synthetic RBS for ccaS gene	pNO286-3, pJTL269, pJTL255	TATAGAGGTTAAAATCTTAATAGGAGGAAGGCGCA
sRBS (ccaR, 10 TIR)	RBS	synthetic RBS for ccaR gene, variant 1	pJTL257.1, pJTL330.1	GAGAAATCGCATTACTCGC
sRBS (ccaR, 250 TIR)	RBS	synthetic RBS for ccaR gene, variant 2	pJTL257.2, pJTL330.2, pSR58.6	TGTTAAACGCTCCTCGTAAGAACACGGGAAAGCA
sRBS (ccaR, 3600 TIR)	RBS	synthetic RBS for ccaR gene, variant 3	pJTL257.3, pJTL330.3	TGACCAGGAATTATTAAAGTATAAAGT
sRBS (ccaR, 900 TIR)	RBS	synthetic RBS for ccaR gene, variant 4	pJTL257.3, pJTL330.4	ATCTTTGTACTGCAAACCTCAGAAAATTTC
sRBS (ccaR, 91000 TIR)	RBS	synthetic RBS for ccaR gene, variant 5	pJTL257.5, pJTL330.5	ATTTTTATTGGATTTTCAAAAAAAGGAGATTGT
sRBS(cph1(Y176H), 1000 TIR)	RBS	synthetic RBS for cph1(Y176H) gene	pSC0025, pSC0025_2	TAAAAATCCGATCCCTCTTTAGTTCTCAAT
sRBS (tetR, 50000 TIR)	RBS	synthetic RBS for tetR gene	pSC0025, pSC0025_2	CCAGCCAGAGAAACACTCTTTAACAGGGGGTAGT
BCD7	RBS	bicistronic RBS for control of the output of CcaSR	pJTL256, pJTL282, pJTL283	TGTGGAGGGCCCAAGTTCACTTAAAAAGGAGATCAACAATGAAAGCAATTTTCGTACTGAAACATCTTAATCATGCTGGGGAGGGTTTCTA
sRBS (mjDoda, 2000 TIR)	RBS	synthetic RBS for mjDoda gene	pDJH019	ACACTATAACCTAAACATAACCCAATATTC
BCD25k	RBS	bicistronic RBS for hpaB and hpaC genes	pDJH019	ATCAACAATGAAAGCAATTTTCGTACTGAAACATCTTAATCATGCGGTAAGGAGTTAAA
ho1	Gene	ho1 gene from Synechocystis PCC 6803	pNO286-3, J23108-ho1-pcyA integration module, J23104-ho1-pcyA integration module	ATGAGTGTCAACTTAGCTTCCCAGTTGCGGGAAGGGACGAAAAAATCCCACTCCATGGCGGAGAACGTCGGCTTTGTCAAATGCTTCCTCAAGGGCGTTGTCGAGAAAAATTCCTACCGTAAGCTGGTTGGCAATCTCTACTTTGTCTACAGTGCCATGGAAGAGGAAATGGCAAAATTTAAGGACCATCCCATCCTCAGCCACATTTACTTCCCCGAACTCAACCGCAAACAAAGCCTAGAGCAAGACCTGCAATTCTATTACGGCTCCAACTGGCGGCAAGAAGTGAAAATTTCTGCCGCTGGCCAAGCCTATGTGGACCGAGTCCGGCAAGTGGCCGCTACGGCCCCTGAATTGTTGGTGGCCCATTCCTACACCCGTTACCTGGGGGATCTTTCC…
pcyA	Gene	pcyA gene from Synechocystis PCC 6803	pNO286-3, J23108-ho1-pcyA integration module, J23104-ho1-pcyA integration module	ATGGCCGTCACTGATTTAAGTTTGACCAATTCTTCCCTGATGCCTACGTTGAACCCGATGATTCAACAGTTGGCCCTGGCGATCGCCGCTAGTTGGCAAAGTTTACCCCTCAAGCCCTATCAATTGCCGGAGGATTTGGGCTACGTAGAAGGCCGCCTGGAAGGGGAAAAGTTAGTGATTGAAAATCGGTGCTACCAAACGCCCCAGTTTCGCAAAATGCATTTGGAGTTGGCCAAGGTGGGCAAAGGGTTGGATATTCTCCACTGTGTAATGTTTCCTGAGCCTTTATACGGTCTACCTTTGTTTGGCTGTGACATTGTGGCCGGCCCCGGTGGAGTAAGTGCGGCTATTGCGGATCTATCCCCCACCCAAAGCGATCGCCAATTGCCCGCAGCGTAC…
ccaS	Gene	ccaS gene from Synechocystis PCC 6803	pNO286-3, pJTL269, pJTL321	ATGGGCAAATTTCTAATTCCAATCGAATTTGTTTTTCTGGCGATCGCCATGACCTGTTATTTATGGCACAGACAAAACCAAGAACGCCGCAGGATTGAAATTAGCATCAAGCAACAAACCCAACGGGAACGATTTATTAACCAAATTACCCAACATATCCGCCAATCTTTAAACTTGGAAACGGTTTTAAATACCACCGTCGCTGAAGTTAAAACCCTGTTGCAAGTTGATCGAGTTCTAATTTATCGCATTTGGCAAGATGGCACGGGCAGCGCCATTACGGAATCGGTGAATGCCAATTATCCTAGTATTTTAGGGCGGACCTTTTCCGATGAAGTTTTTCCCGTTGAATACCATCAAGCCTACACCAAAGGTAAAGTACGGGCCATTAATGACATT…
ccaR	Gene	ccaR gene from Synechocystis PCC 6804	pSR58.6, pJTL257_1, pJTL257_2, pJTL257_3, pJTL257_4, pJTL257_5	ATGAGAATTCTTTTAGTGGAGGATGATTTGCCGCTGGCGGAAACCCTTGCTGAAGCATTGAGTGACCAGCTTTACACCGTTGATATTGCCACCGACGCTTCCCTCGCCTGGGACTATGCCTCCCGACTGGAATATGACCTCGTTATTTTGGATGTGATGCTGCCGGAGTTGGACGGGATTACCCTCTGTCAAAAATGGCGATCGCACAGTTATTTAATGCCAATTTTGATGATGACAGCCAGGGATACGATCAATGATAAAATCACGGGCTTGGATGCGGGGGCGGATGATTATGTGGTCAAGCCAGTGGATTTGGGGGAGTTATTTGCCAGGGTGCGAGCTTTGTTGCGTCGGGGTTGTGCAACGTGCCAACCAGTTTTAGAGTGGGGGCCAATCAGG…
cph1 (Y176H)	Gene	cph1 gene from Synechocystis PCC 6804 with Y176H mutation	pSC0025	ATGGCCACCACCGTACAACTCAGCGACCAATCCCTCCGTCAGCTAGAAACCCTCGCCATCCACACCGCCCACCTGATTCAGCCCCACGGTTTAGTGGTGGTCCTGCAGGAACCAGACCTCACCATCAGCCAAATTAGCGCCAACTGCACCGGCATTTTAGGGCGATCGCCAGAGGATTTGTTGGGCAGAACCCTAGGGGAAGTGTTTGATAGCTTTCAGATTGATCCCATCCAGAGTCGCCTAACGGCCGGACAAATCAGCAGCCTCAACCCCAGTAAACTTTGGGCGCGGGTCATGGGGGACGACTTTGTCATTTTTGACGGGGTTTTTCATCGCAACAGTGACGGTTTATTGGTATGTGAACTCGAGCCAGCCTACACTTCCGATAATCTGCCCTTC…
ccaR-GFP	Gene	ccaR gene fused to sfGFP with a glycine/serine linker	pJTL260.2, pJTL330.1, pJTL330.2, pJTL330.3, pJTL330.4, pJTL330.5	ATGAGAATTCTTTTAGTGGAGGATGATTTGCCGCTGGCGGAAACCCTTGCTGAAGCATTGAGTGACCAGCTTTACACCGTTGATATTGCCACCGACGCTTCCCTCGCCTGGGACTATGCCTCCCGACTGGAATATGACCTCGTTATTTTGGATGTGATGCTGCCGGAGTTGGACGGGATTACCCTCTGTCAAAAATGGCGATCGCACAGTTATTTAATGCCAATTTTGATGATGACAGCCAGGGATACGATCAATGATAAAATCACGGGCTTGGATGCGGGGGCGGATGATTATGTGGTCAAGCCAGTGGATTTGGGGGAGTTATTTGCCAGGGTGCGAGCTTTGTTGCGTCGGGGTTGTGCAACGTGCCAACCAGTTTTAGAGTGGGGGCCAATCAGG…
ccaS-GFP	Gene	ccaS gene fused to sfGFP with a glycine/serine linker	pJTL261.2, pJTL276.2	ATGGGCAAATTTCTAATTCCAATCGAATTTGTTTTTCTGGCGATCGCCATGACCTGTTATTTATGGCACAGACAAAACCAAGAACGCCGCAGGATTGAAATTAGCATCAAGCAACAAACCCAACGGGAACGATTTATTAACCAAATTACCCAACATATCCGCCAATCTTTAAACTTGGAAACGGTTTTAAATACCACCGTCGCTGAAGTTAAAACCCTGTTGCAAGTTGATCGAGTTCTAATTTATCGCATTTGGCAAGATGGCACGGGCAGCGCCATTACGGAATCGGTGAATGCCAATTATCCTAGTATTTTAGGGCGGACCTTTTCCGATGAAGTTTTTCCCGTTGAATACCATCAAGCCTACACCAAAGGTAAAGTACGGGCCATTAATGACATT…
cph1 (Y176H)-GFP	Gene	cph1 (Y176H) gene fused to sfGFP with a glycine/serine linker	pSC0025_2	ATGGCCACCACCGTACAACTCAGCGACCAATCCCTCCGTCAGCTAGAAACCCTCGCCATCCACACCGCCCACCTGATTCAGCCCCACGGTTTAGTGGTGGTCCTGCAGGAACCAGACCTCACCATCAGCCAAATTAGCGCCAACTGCACCGGCATTTTAGGGCGATCGCCAGAGGATTTGTTGGGCAGAACCCTAGGGGAAGTGTTTGATAGCTTTCAGATTGATCCCATCCAGAGTCGCCTAACGGCCGGACAAATCAGCAGCCTCAACCCCAGTAAACTTTGGGCGCGGGTCATGGGGGACGACTTTGTCATTTTTGACGGGGTTTTTCATCGCAACAGTGACGGTTTATTGGTATGTGAACTCGAGCCAGCCTACACTTCCGATAATCTGCCCTTC…
sfGFP	Gene	superfolder green fluorescent protein	pSR58.6, pJTL256	ATGCGTAAAGGCGAAGAGCTGTTCACTGGTGTCGTCCCTATTCTGGTGGAACTGGATGGTGATGTCAACGGTCATAAGTTTTCCGTGCGTGGCGAGGGTGAAGGTGACGCAACTAATGGTAAACTGACGCTGAAGTTCATCTGTACTACTGGTAAACTGCCGGTACCTTGGCCGACTCTGGTAACGACGCTGACTTATGGTGTTCAGTGCTTTGCTCGTTATCCGGACCATATGAAGCAGCATGACTTCTTCAAGTCCGCCATGCCGGAAGGCTATGTGCAGGAACGCACGATTTCCTTTAAGGATGACGGCACGTACAAAACGCGTGCGGAAGTGAAATTTGAAGGCGATACCCTGGTAAACCGCATTGAGCTGAAAGGCATTGACTTTAAAGAAGAC…
tal	Gene	tal (tyrosine ammonia lyase) gene from Streptomyces sp. NRRL F-4489, codon optimized for E. coli K12	pJTL282	ATGCCATCGTTAGATTCTATTGTAGAAGCGGCGAGCTGGACTGCGAAACTGGGACCCCTGACAGATGCAGATGTCGCCCGCATGGATCGTTCGGGTGCGACAGTCGACGCGTACCTTGCTGAGGGACGTCCGGTGTATGGGCTGACACAGGGGTTCGGACCATTAGTGACCTATTCTGCAACTAGCGAGATGGAGCAAGGCGCGTCCTTAATCTCGCACCTTGGTACGGCACAAGGGCGCCCAATTGACCCCGACGCCTCTCGCTTAGTTTTCTGGCTGCGCTTAAATTCCATGCGCAAAGGTTTCTCGGCAGTTTCTACCGAGTTTTGGCAACGCTTAGCCGATTTGTGGAATGCCGGATTCACTCCCGTTATCCCCCGTGACGGAACTGTTTCCGCC…
tal-GFP	Gene	tal (tyrosine ammonia lyase) gene fused to sfGFP	pJTL283	ATGCCATCGTTAGATTCTATTGTAGAAGCGGCGAGCTGGACTGCGAAACTGGGACCCCTGACAGATGCAGATGTCGCCCGCATGGATCGTTCGGGTGCGACAGTCGACGCGTACCTTGCTGAGGGACGTCCGGTGTATGGGCTGACACAGGGGTTCGGACCATTAGTGACCTATTCTGCAACTAGCGAGATGGAGCAAGGCGCGTCCTTAATCTCGCACCTTGGTACGGCACAAGGGCGCCCAATTGACCCCGACGCCTCTCGCTTAGTTTTCTGGCTGCGCTTAAATTCCATGCGCAAAGGTTTCTCGGCAGTTTCTACCGAGTTTTGGCAACGCTTAGCCGATTTGTGGAATGCCGGATTCACTCCCGTTATCCCCCGTGACGGAACTGTTTCCGCC…
hpaB	Gene	hpaB (4-hydroxyphenylacetate 3-monooxygenase) gene from E. coli W	pDJH019	atgaaaccagaagatttccgcgccagtacccaacgtccgttcaccggggaagagtatctgaaaagcctgcaggatggtcgcgagatctatatctatggcgagcgagtgaaagacgtcactactcatccggcatttcgtaatgcggctgcgtctgttgcccaactgtacgacgcgctacacaaaccggagatgcaggactctctgtgctggaacaccgacaccggcagcggcggctatacccataaattcttccgcgtggcgaaaagtgccgacgacctgcgccagcaacgcgatgccatcgctgagtggtcacgcctgagctatggctggatgggccgtaccccagactacaaagctgctttcggttgcgcactgggcgcgaatccgggcttttacggt…
hpaC	Gene	hpaC gene from E. coli W	pDJH019	atgcaattagatgaacaacgcctgcgctttcgtgacgcaatggccagcctgtcggcagcggtaaatattatcaccaccgagggcgacgccggacaatgcgggattacggcaacggccgtctgctcggtcacggatacaccaccatcgctgatggtgtgcattaacgccaacagtgcgatgaacccggtttttcagggcaacggtaagttgtgcgtcaacgtcctcaaccatgagcaggaactgatggcacgccacttcgcgggcatgacaggcatggcgatggaagagcgttttagcctctcatgctggcaaaaaggtccgctggcgcagccggtgctaaaaggttcgctggccagtcttgaaggtgagatccgcgatgtgcaggcaattggcacacat…
mjDoda	Gene	mjDoda gene from M. jalapa, codon optimized for E. coli K12	pDJH019	ATGAAAGGGACATACTATATTAATCACGGCGACCCTCTGATGTACCTGAAAAAGCACATTAAATTGCGTCAGTTCCTGGAGGGTTGGCAGGAGAACGTTGTGATCGAAAAGCCGAAGTCCATTCTGATCATTTCCGCCCATTGGGACACTAACGTGCCGACTGTGAACTTCGTGGAACATTGCGACACCATCCACGATTTCGACGACTACCCGGACCCACTGTATCAGATCCAGTATCGCGCACCGGGTGCTCCTAACCTGGCTAAAAAAGTTGAGGAGCTGCTGAAAGAGTCTGGTATGGAGTGCGAAATTGATACCAAACGTGGTCTGGATCACGCAGCGTGGTTCCCGCTGATGTTCATGTATCCGGAAGCTAATATTCCTATTTGTGAACTCTCT…
tetR	Gene	1-component system repressor, controlled by aTc	pSC0025, pSC0025_2	ATGATGTCTCGTTTAGATAAAAGTAAAGTGATTAACAGCGCATTAGAGCTGCTTAATGAGGTCGGAATCGAAGGTTTAACAACCCGTAAACTCGCCCAGAAGCTAGGTGTAGAGCAGCCTACATTGTATTGGCATGTAAAAAATAAGCGGGCTTTGCTCGACGCCTTAGCCATTGAGATGTTAGATAGGCACCATACTCACTTTTGCCCTTTAGAAGGGGAAAGCTGGCAAGATTTTTTACGTAATAACGCTAAAAGTTTTAGATGTGCTTTACTAAGTCATCGCGATGGAGCAAAAGTACATTTAGGTACACGGCCTACAGAAAAACAGTATGAAACTCTCGAAAATCAATTAGCCTTTTTATGCCAACAAGGTTTTTCACTAGAGAATGCATTATAT…
B0015	Terminator	Bacterial terminator	pNO286-3, pSR58.6, pSC025_1, pSC0025_2, pJTL261.2, pJTL260.2, pJTL330.1, pJTL330.2, pJTL330.3, pJTL330.4, pJTL330.5, pJTL257.1, pJTL257.2, pJTL257.3, pJTL257.4, pJTL257.5, pJTL269, pJTL276/1, pJTL256, pJTL255, pJTL282, pJTL283, pDJH019, pJTL321	CCAGGCATCAAATAAAACGAAAGGCTCAGTCGAAAGACTGGGCCTTTCGTTTTATCTGTTGTTTGTCGGTGAACGCTCTCTACTAGAGTCACACTGGCTCACCTTCGGGTGGGCCTTTCTGCGTTTATA
T1	Terminator	Bacterial terminator	pSC0025, pSC0025_2	GGCATCAAATAAAACGAAAGGCTCAGTCGAAAGACTGGGCCTTTCGTTTTATCTGTTGTTTGTCGGTGAACGCTCTCCTGAGTAGGACAAATCCGCCGCCCTAGA
T0	Terminator	Bacterial terminator	pNO286-3, pSR58.6, pSC025_1, pSC0025_2, pJTL261.2, pJTL260.2, pJTL330.1, pJTL330.2, pJTL330.3, pJTL330.4, pJTL330.5, pJTL257.1, pJTL257.2, pJTL257.3, pJTL257.4, pJTL257.5, pJTL269, pJTL276/1, pJTL256, pJTL255, pJTL282, pJTL283, pDJH019	CTTGGACTCCTGTTGATAGATCCAGTAATGACCTCAGAACTCCATCTGGATTTGTTCAGAACGCTCGGTTGCCGCCGGGCGTTTTTTATTGGTGAGAATCCAAGCA
ColE1	Origin of Replication	18-copy origin of replication	pSR58.6, pSC0025, pSC0025_2, pJTL260.2, pJTL330.1, pJTL330.2, pJTL330.3, pJTL330.4, pJTL330.5, pJTL257.1, pJTL257.2, pJTL257.3, pJTL257.4, pJTL257.5	TCATGACCAAAATCCCTTAACGTGAGTTTTCGTTCCACTGAGCGTCAGACCCCGTAGAAAAGATCAAAGGATCTTCTTGAGATCCTTTTTTTCTGCGCGTAATCTGCTGCTTGCAAACAAAAAAACCACCGCTACCAGCGGTGGTTTGTTTGCCGGATCAAGAGCTACCAACTCTTTTTCCGAAGGTAACTGGCTTCAGCAGAGCGCAGATACCAAATACTGTCCTTCTAGTGTAGCCGTAGTTAGGCCACCACTTCAAGAACTCTGTAGCACCGCCTACATACCTCGCTCTGCTAATCCTGTTACCAGTGGCTGCTGCCAGTGGCGATAAGTCGTGTCTTACCGGGTTGGACTCAAGACGATAGTTACCGGATAAGGCGCAGCGGTCGGGCTGAACGG…
P15a	Origin of Replication	9-copy origin of replication	pNO286-3, pJTL256, pJTL255, pJTL282, pJTL283, pDJH019, pJTL321	GTTTTGGTCTGCGCGTAATCTCTTGCTCTGAAAACGAAAAAACCGCCTTGCAGGGCGGTTTTTCGAAGGTTCTCTGAGCTACCAACTCTTTGAACCGAGGTAACTGGCTTGGAGGAGCGCAGTCACCAAAACTTGTCCTTTCAGTTTAGCCTTAACCGGCGCATGACTTCAAGACTAACTCCTCTAAATCAATTACCAGTGGCTGCTGCCAGTGGTGCTTTTGCATGTCTTTCCGGGTTGGACTCAAGACGATAGTTACCGGATAAGGCGCAGCGGTCGGACTGAACGGGGGGTTCGTGCATACAGTCCAGCTTGGAGCGAACTGCCTACCCGGAACTGAGTGTCAGGCGTGGAATGAGACAAACGCGGCCATAACAGCGGAATGACACCGGTAAACCG…
PSC101	Origin of Replication	3-copy origin of replication	pJTL269, pJTL276.1	CCTCAGATCCTTCCGTATTTAGCCAGTATGTTCTCTAGTGTGGTTCGTTGTTTTTGCGTGAGCCATGAGAACGAACCATTGAGATCATGCTTACTTTGCATGTCACTCAAAAATTTTGCCTCAAAACTGGTGAGCTGAATTTTTGCAGTTAAAGCATCGTGTAGTGTTTTTCTTAGTCCGTTACGTAGGTAGGAATCTGATGTAATGGTTGTTGGTATTTTGTCACCATTCATTTTTATCTGGTTGTTCTCAAGTTCGGTTACGAGATCCATTTGTCTATCTAGTTCAACTTGGAAAATCAACGTATCAGTCGGGCGGCCTCGCTTATCAACCACCAATTTCATATTGCTGTAAGTGTTTAAATCTTTACTTATTGGTTTCAAAACCCATTGGTTAAGC…
