# Supplementary material for: A stationary phase-specific bacterial green light sensor for enhancing metabolite production
Source: Nat Commun. 2025 Dec 24;17:1071. doi: 10.1038/s41467-025-67829-8 (PMC12852798; doi:10.1038/s41467-025-67829-8)
Supplement: Supplementary file 9 — Source data [file 41467_2025_67829_MOESM9_ESM.zip › Source_Data.xlsx]

## Sheet: Fig1C
Figure 1c
	Sample ID	Replicate	Growth Phase	LED	Channel		Bin 1	Bin 2	Bin 3	Bin 4	Bin 5	Bin 6	Bin 7	Bin 8	Bin 9	Bin 10	Bin 11	Bin 12	Bin 13	Bin 14	Bin 15	Bin 16	Bin 17	Bin 18	Bin 19	Bin 20	Bin 21	Bin 22	Bin 23	Bin 24	Bin 25	Bin 26	Bin 27	Bin 28	Bin 29	Bin 30	Bin 31	Bin 32	Bin 33	Bin 34	Bin 35	Bin 36	Bin 37	Bin 38	Bin 39	Bin 40	Bin 41	Bin 42	Bin 43
	BW29655	1	Exponential	None	MEFL	Bin Centers (MEF)	0	0.217241	0.434507	0.651827	0.869224	1.08673	1.30436	1.52215	1.74012	1.95831	2.17673	2.39541	2.61438	2.83366	3.05329	3.27329	3.49368	3.71449	3.93574	4.15747	4.37971	4.60247	4.82578	5.04968	5.27418	5.49932	5.72513	5.95162	6.17883	6.40678	6.63551	6.86504	7.09539	7.3266	7.55869	7.79169	8.02563	8.26053	8.49644	8.73336	8.97134	9.2104	9.45057
	BW29655	1	Exponential	None	MEFL	Counts	0	0	0	0	0	0	0	0	0	0	0	0	0	0	0	0	0	0	0	0	0	0	0	0	0	0	0	0	0	0	0	0	0	0	0	0	0	0	0	0	0	0	0
	CcaSR v3.0	1	Exponential	Red	MEFL	Bin Centers (MEF)	0	0.277785	0.555609	0.833511	1.11153	1.3897	1.66807	1.94667	2.22554	2.50472	2.78425	3.06416	3.34451	3.62532	3.90663	4.18849	4.47094	4.754	5.03773	5.32217	5.60734	5.89329	6.18007	6.46771	6.75625	7.04573	7.33619	7.62767	7.92022	8.21387	8.50867	8.80465	9.10186	9.40034	9.70013	10.0013	10.3038	10.6078	10.9132	11.2202	11.5287	11.8389	12.1507
	CcaSR v3.0	1	Exponential	Red	MEFL	Counts	0	0	0	0	0	0	0	0	0	0	0	0	0	0	0	0	0	0	0	0	0	0	0	0	0	0	0	0	0	0	0	0	0	0	0	0	0	0	0	0	0	0	0
	CcaSR v3.0	1	Exponential	Green	MEFL	Bin Centers (MEF)	0	0.277785	0.555609	0.833511	1.11153	1.3897	1.66807	1.94667	2.22554	2.50472	2.78425	3.06416	3.34451	3.62532	3.90663	4.18849	4.47094	4.754	5.03773	5.32217	5.60734	5.89329	6.18007	6.46771	6.75625	7.04573	7.33619	7.62767	7.92022	8.21387	8.50867	8.80465	9.10186	9.40034	9.70013	10.0013	10.3038	10.6078	10.9132	11.2202	11.5287	11.8389	12.1507
	CcaSR v3.0	1	Exponential	Green	MEFL	Counts	0	0	0	0	0	0	0	0	0	0	0	0	0	0	0	0	0	0	0	0	0	0	0	0	0	0	0	0	0	0	0	0	0	0	0	0	0	0	0	0	0	0	0
	BW29655	1	Stationary	None	MEFL	Bin Centers (MEF)	0	0.208792	0.417608	0.626474	0.835413	1.04445	1.25361	1.46292	1.6724	1.88208	2.09197	2.30212	2.51253	2.72324	2.93427	3.14565	3.35739	3.56953	3.78209	3.9951	4.20857	4.42254	4.63703	4.85207	5.06767	5.28388	5.5007	5.71817	5.93631	6.15515	6.37472	6.59503	6.81612	7.03801	7.26073	7.4843	7.70876	7.93412	8.16041	8.38766	8.6159	8.84516	9.07545
	BW29655	1	Stationary	None	MEFL	Counts	0	0	0	0	0	0	0	0	0	0	0	0	0	0	0	0	0	0	0	0	0	0	0	0	0	0	0	0	0	0	0	0	0	0	0	0	0	0	0	0	0	0	0
	CcaSR v3.0	1	Stationary	Red	MEFL	Bin Centers (MEF)	0	0.293701	0.587445	0.881273	1.17523	1.46935	1.76369	2.05828	2.35316	2.64839	2.94399	3.24002	3.53652	3.83352	4.13108	4.42923	4.72801	5.02748	5.32767	5.62863	5.9304	6.23302	6.53654	6.841	7.14644	7.45291	7.76045	8.06911	8.37894	8.68996	9.00224	9.31581	9.63073	9.94703	10.2648	10.584	10.9047	11.227	11.5509	11.8765	12.2038	12.5328	12.8637
	CcaSR v3.0	1	Stationary	Red	MEFL	Counts	0	0	0	0	0	0	0	0	0	0	0	0	0	0	0	0	0	0	0	0	0	0	0	0	0	0	0	0	0	0	0	0	0	0	0	0	0	0	0	0	0	0	0
	CcaSR v3.0	1	Stationary	Green	MEFL	Bin Centers (MEF)	0	0.293701	0.587445	0.881273	1.17523	1.46935	1.76369	2.05828	2.35316	2.64839	2.94399	3.24002	3.53652	3.83352	4.13108	4.42923	4.72801	5.02748	5.32767	5.62863	5.9304	6.23302	6.53654	6.841	7.14644	7.45291	7.76045	8.06911	8.37894	8.68996	9.00224	9.31581	9.63073	9.94703	10.2648	10.584	10.9047	11.227	11.5509	11.8765	12.2038	12.5328	12.8637
	CcaSR v3.0	1	Stationary	Green	MEFL	Counts	0	0	0	0	0	0	0	0	0	0	0	0	0	0	0	0	0	0	0	0	0	0	0	0	0	0	0	0	0	0	0	0	0	0	0	0	0	0	0	0	0	0	0
[truncated: 981 more columns]

## Sheet: Fig2B
Figure 2b
	Replicate 1									Replicate 2
	Lane	Sample
	1	NEB 1kb ladder
	2	ho1-pcyA plasmid	E
	3	ho1-pcyA plasmid	S
	4	NEB 1kb ladder
	5	ho1-pcyA chromosome	E
	6	ho1-pcyA chromosome	S
	7	NEB 1kb ladder
	8	ho1-pcyA chromosome (optimized)	E
	9	ho1-pcyA chromosome (optimized)	S

## Sheet: Fig2C
Figure 2c
	Strain	Phase	Replicate	Fluorescence (Cph1(Y176H), AU/OD600)	Fluorescence (Cph1(Y176H), AU/OD600, Background Subtracted)
	Plasmid ho1-pcyA	Exponential	1	1691.41	1516.99
	Plasmid ho1-pcyA	Exponential	2	1557.27	1382.85
	Plasmid ho1-pcyA	Exponential	3	1153.1	978.682
	Plasmid ho1-pcyA	Stationary	1	210.784	36.3657
	Plasmid ho1-pcyA	Stationary	2	248.119	73.7008
	Plasmid ho1-pcyA	Stationary	3	224.846	50.4281
	ho1-pcyA (CI)	Exponential	1	407.021	232.603
	ho1-pcyA (CI)	Exponential	2	431.222	256.804
	ho1-pcyA (CI)	Exponential	3	572.424	398.006
	ho1-pcyA (CI)	Stationary	1	387.641	213.223
	ho1-pcyA (CI)	Stationary	2	342.618	168.2
	ho1-pcyA (CI)	Stationary	3	324.145	149.727
	ho1-pcyA (CI, optimized)	Exponential	1	858.42	684.002
	ho1-pcyA (CI, optimized)	Exponential	2	890.364	715.946
	ho1-pcyA (CI, optimized)	Exponential	3	774.733	600.315
	ho1-pcyA (CI, optimized)	Stationary	1	516.751	342.333
	ho1-pcyA (CI, optimized)	Stationary	2	654.182	479.764
	ho1-pcyA (CI, optimized)	Stationary	3	470.948	296.53

## Sheet: Fig2D
Figure 2D
	Time (h)	OD600 (BW29655-Replicate 1)	OD600 (BW29655-Replicate 2)	OD600 (BW29655-Replicate 3)	OD600 (Plasmid ho1-pcyA-Replicate 1)	OD600 (Plasmid ho1-pcyA-Replicate 2)	OD600 (Plasmid ho1-pcyA-Replicate 3)	OD600 (ho1-pcyA (CI)-Replicate 1)	OD600 (ho1-pcyA (CI)-Replicate 2)	OD600 (ho1-pcyA (CI)-Replicate 3)	OD600 (ho1-pcyA (CI), optimized-Replicate 1)	OD600 (ho1-pcyA (CI), optimized-Replicate 2)	OD600 (ho1-pcyA (CI), optimized-Replicate 3)
	0	0.0264	0	0.033	0.0352	0.0154	0.0374	0.0198	0.0264	0.0088	0.0154	0.0198	0.0198
	0.25	0.0264	0	0.033	0.033	0.0154	0.0396	0.0198	0.0264	0.0088	0.0154	0.0176	0.0242
	0.5	0.0242	0	0.033	0.033	0.0154	0.0418	0.0198	0.0264	0.0088	0.0154	0.0176	0.0198
	0.75	0.0242	0	0.033	0.033	0.0154	0.0418	0.0198	0.0264	0.0088	0.0154	0.0176	0.022
	1	0.0242	0	0.033	0.0264	0.0154	0.0418	0.0198	0.0264	0.0088	0.0154	0.0176	0.0264
	1.25	0.0242	0	0.033	0.0264	0.0154	0.0418	0.0198	0.0264	0.0066	0.0154	0.0176	0.022
	1.5	0.0242	0	0.033	0.0264	0.0154	0.0418	0.0198	0.0264	0.0088	0.0154	0.0176	0.0242
	1.75	0.0264	0	0.033	0.0264	0.0154	0.0418	0.022	0.0264	0.0088	0.0154	0.0176	0.0242
	2	0.0264	0	0.033	0.0264	0.0154	0.0396	0.022	0.0264	0.0088	0.0154	0.0176	0.0286
	2.25	0.0264	0	0.0352	0.0264	0.0154	0.0396	0.022	0.0264	0.0088	0.0154	0.0198	0.0308
	2.5	0.0264	0	0.0352	0.0264	0.0154	0.0396	0.022	0.0264	0.0088	0.0154	0.0198	0.033
	2.75	0.0286	0.0022	0.0352	0.0242	0.0154	0.0418	0.022	0.0286	0.011	0.0154	0.0198	0.0308
	3	0.0286	0.0022	0.0374	0.0242	0.0154	0.0396	0.0242	0.0286	0.0132	0.0176	0.0198	0.0374
	3.25	0.0308	0.0044	0.0396	0.0242	0.0154	0.0396	0.0242	0.0308	0.0154	0.0176	0.022	0.033
	3.5	0.033	0.0066	0.0418	0.0242	0.0176	0.0396	0.0264	0.033	0.0176	0.0198	0.0242	0.0374
	3.75	0.0374	0.011	0.0462	0.0242	0.0176	0.0418	0.0308	0.0352	0.022	0.0242	0.0264	0.044
	4	0.0418	0.0154	0.0506	0.0242	0.0176	0.0418	0.033	0.0396	0.0286	0.0264	0.0308	0.0506
	4.25	0.0484	0.0242	0.0594	0.0264	0.0176	0.0418	0.0396	0.0484	0.0374	0.033	0.0374	0.0638
	4.5	0.0594	0.033	0.0682	0.0242	0.0176	0.0418	0.0484	0.0572	0.0484	0.0396	0.044	0.0748
	4.75	0.0704	0.0462	0.0814	0.0264	0.0198	0.044	0.0594	0.0682	0.066	0.0506	0.055	0.0968
	5	0.0902	0.066	0.1034	0.0264	0.0198	0.044	0.077	0.088	0.088	0.0682	0.0726	0.121
	5.25	0.121	0.0968	0.1342	0.0264	0.0198	0.0462	0.1012	0.1144	0.1254	0.0902	0.0946	0.1606
	5.5	0.1606	0.1364	0.1716	0.0286	0.022	0.0462	0.132	0.1518	0.2178	0.121	0.1232	0.2112
	5.75	0.2178	0.209	0.2266	0.0286	0.0242	0.0484	0.165	0.1848	0.3278	0.154	0.154	0.2508
	6	0.5104	0.4312	0.451	0.033	0.0264	0.0506	0.22	0.242	0.473	0.209	0.2068	0.3102
	6.25	0.715	0.737	0.8162	0.0352	0.0286	0.055	0.2948	0.33	0.8756	0.2772	0.2684	0.4818
	6.5	1.0758	1.0846	1.2254	0.0396	0.0308	0.0572	0.3872	0.4488	1.2914	0.3608	0.3542	0.9416
	6.75	1.4498	1.3926	1.6346	0.0418	0.0352	0.0616	0.5434	0.737	1.639	0.4686	0.4686	1.331
	7	1.7996	1.6544	1.9052	0.0462	0.0396	0.0682	0.9504	1.243	1.8722	0.6468	0.6424	1.5466
	7.25	2.0944	1.9602	2.1758	0.0506	0.0462	0.0748	1.5202	1.5818	2.1384	1.133	1.1066	1.804
	7.5	2.1934	2.1296	2.2968	0.0594	0.055	0.0814	1.705	1.7622	2.3936	1.5488	1.5224	1.9646
	7.75	2.3782	2.0922	2.4222	0.0682	0.0638	0.0946	1.8084	1.903	2.5322	2.0042	1.9272	2.0702
	8	2.5586	2.3628	2.5718	0.0858	0.0814	0.11	2.1362	2.1274	2.6598	2.2462	2.2638	2.2968
	8.25	2.596	2.4574	2.6884	0.1012	0.0946	0.1342	2.3386	2.2528	2.6862	2.321	2.442	2.4398
	8.5	2.7478	2.5322	2.6884	0.1298	0.132	0.187	2.4838	2.3892	2.772	2.4332	2.5058	2.5608
	8.75	2.7808	2.6576	2.7676	0.1672	0.165	0.3674	2.6202	2.497	2.8358	2.5938	2.6928	2.6796
	9	2.8248	2.728	2.827	0.2112	0.198	0.5104	2.6972	2.5608	2.86	2.7412	2.7896	2.8116
	9.25	2.761	2.684	2.8138	0.3476	0.3982	0.7238	2.7434	2.5982	2.8138	2.7786	2.8644	2.8028
	9.5	2.8314	2.7412	2.9018	0.6644	0.6952	0.7722	2.816	2.6884	2.8974	2.8556	2.9546	2.8886
	9.75	2.9216	2.7764	2.9502	0.9042	0.935	0.891	2.893	2.783	2.8732	2.9634	3.0536	2.948
	10	2.9678	2.783	2.9898	1.1792	1.177	0.9702	2.9568	2.838	2.959	3.0382	3.1526	3.0448
	10.25	3.0008	2.8182	2.9942	1.3926	1.3464	1.1572	2.959	2.8886	2.8776	3.08	3.1812	3.0778
	10.5	3.0426	2.8138	3.0118	1.584	1.4916	1.3068	3.0074	2.915	2.9766	3.1438	3.2252	3.1658
	10.75	3.0536	2.8578	3.047	1.694	1.5642	1.4498	3.0206	2.97	2.9634	3.2098	3.278	3.2054
	11	3.0976	2.827	3.058	1.8172	1.683	1.1726	3.036	3.0118	2.948	3.234	3.311	3.234
	11.25	3.124	2.904	3.0866	1.903	1.4652	1.4036	3.0272	3.025	2.8138	3.3066	3.3814	3.3374
	11.5	3.0932	2.9304	3.102	1.7754	1.6082	1.5532	2.9326	3.0558	2.7456	3.2978	3.4012	3.3638
	11.75	3.1306	2.9084	3.0822	1.8238	1.5818	1.6038	2.5938	3.0822	2.805	3.3088	3.4276	3.388
	12	3.1526	2.8754	2.904	1.7864	1.529	1.5554	2.728	3.1174	2.7236	3.344	3.4562	3.41

## Sheet: Fig3B
Figure 3B
	Strain	Replicate	Phase	525 nm Intensity (µmol/m2/s)	650 nm Intensity (µmol/m2/s)	Fluorescence (sfGFP, MEFL), Background Subtracted
	CcaSR v3.0 ho1-pcyA (chr, optmized)	1	exponential	0	10	404.881
	CcaSR v3.0 ho1-pcyA (chr, optmized)	2	exponential	0	10	374.821
	CcaSR v3.0 ho1-pcyA (chr, optmized)	3	exponential	0	10	378.623
	CcaSR v3.0 ho1-pcyA (chr, optmized)	1	exponential	10	10	70121.5
	CcaSR v3.0 ho1-pcyA (chr, optmized)	2	exponential	10	10	65265.2
	CcaSR v3.0 ho1-pcyA (chr, optmized)	3	exponential	10	10	71959.3
	CcaSR v3.0 ho1-pcyA (chr, optmized)	1	stationary	0	10	68266.3
	CcaSR v3.0 ho1-pcyA (chr, optmized)	2	stationary	0	10	68629.4
	CcaSR v3.0 ho1-pcyA (chr, optmized)	3	stationary	0	10	30512.2
	CcaSR v3.0 ho1-pcyA (chr, optmized)	1	stationary	10	10	294604
	CcaSR v3.0 ho1-pcyA (chr, optmized)	2	stationary	10	10	118578
	CcaSR v3.0 ho1-pcyA (chr, optmized)	3	stationary	10	10	306086

## Sheet: Fig3C
Figure 3C
	Strain	Replicate	Phase	Fluorescence (CcaR-GFP, MEFL), Background Subtracted
	Ccar-GFP sRBS1	1	stationary	3343.26
	Ccar-GFP sRBS1	2	stationary	3346.72
	Ccar-GFP sRBS1	3	stationary	3070.69
	Ccar-GFP sRBS2	1	stationary	3438.73
	Ccar-GFP sRBS2	2	stationary	3507.46
	Ccar-GFP sRBS2	3	stationary	3449.92
	Ccar-GFP sRBS3	1	stationary	6431.68
	Ccar-GFP sRBS3	2	stationary	6335.78
	Ccar-GFP sRBS3	3	stationary	6651.68
	Ccar-GFP sRBS4	1	stationary	8663.58
	Ccar-GFP sRBS4	2	stationary	9988.89
	Ccar-GFP sRBS4	3	stationary	9346.8
	Ccar-GFP sRBS5	1	stationary	30668.6
	Ccar-GFP sRBS5	2	stationary	35367
	Ccar-GFP sRBS5	3	stationary	28620
	Ccar-GFP (CcaSR v3.0)	1	exponential	3385.74
	Ccar-GFP (CcaSR v3.0)	2	exponential	3460.97
	Ccar-GFP (CcaSR v3.0)	3	exponential	3392.62

## Sheet: Fig3D
Figure 3D
	Strain	Replicate	Phase	525 nm Intensity (µmol/m2/s)	650 nm Intensity (µmol/m2/s)	Fluorescence (sfGFP, MEFL), Background Subtracted
	CcaS-CcaR_sRBS1	1	Stationary	0	10	128.198
	CcaS-CcaR_sRBS1	2	Stationary	0	10	117.657
	CcaS-CcaR_sRBS1	3	Stationary	0	10	58.5003
	CcaS-CcaR_sRBS1	1	Stationary	10	10	128.115
	CcaS-CcaR_sRBS1	2	Stationary	10	10	55.3802
	CcaS-CcaR_sRBS1	3	Stationary	10	10	137.418
	CcaS-CcaR_sRBS2	1	Stationary	0	10	570.022
	CcaS-CcaR_sRBS2	2	Stationary	0	10	472.358
	CcaS-CcaR_sRBS2	3	Stationary	0	10	607.849
	CcaS-CcaR_sRBS2	1	Stationary	10	10	42484.1
	CcaS-CcaR_sRBS2	2	Stationary	10	10	39694.9
	CcaS-CcaR_sRBS2	3	Stationary	10	10	47154.8
	CcaS-CcaR_sRBS3	1	Stationary	0	10	31500.5
	CcaS-CcaR_sRBS3	2	Stationary	0	10	43122.2
	CcaS-CcaR_sRBS3	3	Stationary	0	10	20937.4
	CcaS-CcaR_sRBS3	1	Stationary	10	10	47419.3
	CcaS-CcaR_sRBS3	2	Stationary	10	10	74632.9
	CcaS-CcaR_sRBS3	3	Stationary	10	10	72597.4
	CcaS-CcaR_sRBS4	1	Stationary	0	10	58775
	CcaS-CcaR_sRBS4	2	Stationary	0	10	71635.7
	CcaS-CcaR_sRBS4	3	Stationary	0	10	94901.3
	CcaS-CcaR_sRBS4	1	Stationary	10	10	90489.1
	CcaS-CcaR_sRBS4	2	Stationary	10	10	87690.5
	CcaS-CcaR_sRBS4	3	Stationary	10	10	97488.3
	CcaS-CcaR_sRBS5	1	Stationary	0	10	66440.6
	CcaS-CcaR_sRBS5	2	Stationary	0	10	83222.1
	CcaS-CcaR_sRBS5	3	Stationary	0	10	85411.3
	CcaS-CcaR_sRBS5	1	Stationary	10	10	73976.5
	CcaS-CcaR_sRBS5	2	Stationary	10	10	82237.5
	CcaS-CcaR_sRBS5	3	Stationary	10	10	96461.2

## Sheet: Fig3E
Figure 3E
	Time (h)	OD600 (BW29655, replicate 1)	OD600 (BW29655, replicate 2)	OD600 (BW29655, replicate 3)	OD600 (CcaSR-stat, replicate 1)	OD600 (CcaSR-stat, replicate 2)	OD600 (CcaSR-stat, replicate 3)
	0	0.011	0.0176	0.033	0.0264	0	0.033
	0.25	0.011	0.0176	0.033	0.0264	0	0.033
	0.5	0.0132	0.0176	0.033	0.0242	0	0.033
	0.75	0.0154	0.0176	0.033	0.0242	0	0.033
	1	0.0154	0.0176	0.0352	0.0242	0	0.033
	1.25	0.0154	0.0176	0.0352	0.0242	0	0.033
	1.5	0.0154	0.0176	0.0352	0.0242	0	0.033
	1.75	0.0154	0.0154	0.0352	0.0264	0	0.033
	2	0.0154	0.0176	0.0352	0.0264	0	0.033
	2.25	0.0176	0.0176	0.0352	0.0264	0	0.0352
	2.5	0.0176	0.0198	0.0374	0.0264	0	0.0352
	2.75	0.0176	0.0198	0.0374	0.0286	0.0022	0.0352
	3	0.0198	0.0198	0.0396	0.0286	0.0022	0.0374
	3.25	0.022	0.0264	0.0396	0.0308	0.0044	0.0396
	3.5	0.0242	0.0264	0.044	0.033	0.0066	0.0418
	3.75	0.0286	0.0352	0.0484	0.0374	0.011	0.0462
	4	0.033	0.0396	0.0528	0.0418	0.0154	0.0506
	4.25	0.0418	0.0484	0.0616	0.0484	0.0242	0.0594
	4.5	0.0506	0.0616	0.0704	0.0594	0.033	0.0682
	4.75	0.066	0.0726	0.0836	0.0704	0.0462	0.0814
	5	0.0836	0.0946	0.1012	0.0902	0.066	0.1034
	5.25	0.11	0.1276	0.1298	0.121	0.0968	0.1342
	5.5	0.1474	0.1804	0.1826	0.1606	0.1364	0.1716
	5.75	0.1914	0.3256	0.297	0.2178	0.209	0.2266
	6	0.3894	0.594	0.4576	0.5104	0.4312	0.451
	6.25	0.616	0.9108	0.7172	0.715	0.737	0.8162
	6.5	0.869	1.2936	1.0164	1.0758	1.0846	1.2254
	6.75	1.1264	1.6192	1.21	1.4498	1.3926	1.6346
	7	1.4234	1.8634	1.4124	1.7996	1.6544	1.9052
	7.25	1.7094	2.1252	1.7842	2.0944	1.9602	2.1758
	7.5	1.9316	2.2044	2.035	2.1934	2.1296	2.2968
	7.75	2.1824	2.4046	2.3408	2.3782	2.0922	2.4222
	8	2.4288	2.5806	2.53	2.5586	2.3628	2.5718
	8.25	2.5938	2.706	2.5938	2.596	2.4574	2.6884
	8.5	2.7302	2.7302	2.673	2.7478	2.5322	2.6884
	8.75	2.8468	2.8578	2.8358	2.7808	2.6576	2.7676
	9	2.8754	2.9722	2.8006	2.8248	2.728	2.827
	9.25	2.794	2.937	2.8336	2.761	2.684	2.8138
	9.5	2.7764	2.981	2.9018	2.8314	2.7412	2.9018
	9.75	2.9326	3.0228	2.8424	2.9216	2.7764	2.9502
	10	2.9898	3.0624	2.8908	2.9678	2.783	2.9898
	10.25	3.0272	3.0646	2.849	3.0008	2.8182	2.9942
	10.5	3.069	3.1042	2.8468	3.0426	2.8138	3.0118
	10.75	3.047	3.1394	2.8666	3.0536	2.8578	3.047
	11	3.102	3.113	2.7676	3.0976	2.827	3.058
	11.25	3.0734	3.113	2.761	3.124	2.904	3.0866
	11.5	3.0822	3.1328	2.8226	3.0932	2.9304	3.102
	11.75	3.1086	3.1526	2.6884	3.1306	2.9084	3.0822
	12	3.1218	3.1834	2.6268	3.1526	2.8754	2.904

## Sheet: Fig3F
Figure 3F
	Strain	Replicate	Phase	525 nm Intensity (µmol/m2/s)	650 nm Intensity (µmol/m2/s)	Fluorescence (sfGFP, MEFL), Background Subtracted
	CcaSR-stat-GFP	1	Stationary	0.1	10	462.778
	CcaSR-stat-GFP	2	Stationary	0.1	10	590.408
	CcaSR-stat-GFP	3	Stationary	0.1	10	416.065
	CcaSR-stat-GFP	1	Stationary	0.3	10	830.894
	CcaSR-stat-GFP	2	Stationary	0.3	10	683.176
	CcaSR-stat-GFP	3	Stationary	0.3	10	501.604
	CcaSR-stat-GFP	1	Stationary	0.5	10	1056.11
	CcaSR-stat-GFP	2	Stationary	0.5	10	877.059
	CcaSR-stat-GFP	3	Stationary	0.5	10	666.029
	CcaSR-stat-GFP	1	Stationary	1	10	1543.89
	CcaSR-stat-GFP	2	Stationary	1	10	1136.55
	CcaSR-stat-GFP	3	Stationary	1	10	1412.74
	CcaSR-stat-GFP	1	Stationary	2	10	3071.22
	CcaSR-stat-GFP	2	Stationary	2	10	3219.02
	CcaSR-stat-GFP	3	Stationary	2	10	2087.46
	CcaSR-stat-GFP	1	Stationary	3	10	10192.1
	CcaSR-stat-GFP	2	Stationary	3	10	10258.9
	CcaSR-stat-GFP	3	Stationary	3	10	6261.95
	CcaSR-stat-GFP	1	Stationary	5	10	11877.5
	CcaSR-stat-GFP	2	Stationary	5	10	21029.1
	CcaSR-stat-GFP	3	Stationary	5	10	11875.2
	CcaSR-stat-GFP	1	Stationary	7	10	15063.7
	CcaSR-stat-GFP	2	Stationary	7	10	11218.4
	CcaSR-stat-GFP	3	Stationary	7	10	13915.9
	CcaSR-stat-GFP	1	Stationary	10	10	32015.4
	CcaSR-stat-GFP	2	Stationary	10	10	31828.3
	CcaSR-stat-GFP	3	Stationary	10	10	16402.5
	CcaSR-stat-GFP	1	Stationary	15	10	37119.8
	CcaSR-stat-GFP	2	Stationary	15	10	37219.3
	CcaSR-stat-GFP	3	Stationary	15	10	32955.6
	CcaSR-stat-GFP	1	Stationary	20	10	39732.4
	CcaSR-stat-GFP	2	Stationary	20	10	31021.6
	CcaSR-stat-GFP	3	Stationary	20	10	24217.1
	CcaSR-stat-GFP	1	Stationary	25	10	36252.9
	CcaSR-stat-GFP	2	Stationary	25	10	21156.6
	CcaSR-stat-GFP	3	Stationary	25	10	44398.5
	CcaSR-stat-GFP	1	Stationary	30	10	19356.4
	CcaSR-stat-GFP	2	Stationary	30	10	34132.6
	CcaSR-stat-GFP	3	Stationary	30	10	39475.6
	CcaSR-stat-GFP	1	Stationary	40	10	16133
	CcaSR-stat-GFP	2	Stationary	40	10	18768.6
	CcaSR-stat-GFP	3	Stationary	40	10	21333.9
	CcaSR-stat-GFP	1	Stationary	50	10	40180.1
	CcaSR-stat-GFP	2	Stationary	50	10	57631.4
	CcaSR-stat-GFP	3	Stationary	50	10	36235.5
	CcaSR-stat-GFP	1	Stationary	100	10	20947.7
	CcaSR-stat-GFP	2	Stationary	100	10	57028
	CcaSR-stat-GFP	3	Stationary	100	10	47015.2

## Sheet: Fig3G
Figure 3G
	Strain	Replicate	Phase	525 nm Intensity (µmol/m2/s)	650 nm Intensity (µmol/m2/s)	Time since activation (h)	Total experiment time (h)	Fluorescence (sfGFP, MEFL), Background Subtracted
	CcaSR-stat-GFP	1	Stationary	0	10	0	16	491.771
	CcaSR-stat-GFP	2	Stationary	0	10	0	16	318.767
	CcaSR-stat-GFP	3	Stationary	0	10	0	16	618.214
	CcaSR-stat-GFP	1	Stationary	10	10	0	16	434.091
	CcaSR-stat-GFP	2	Stationary	10	10	0	16	443.892
	CcaSR-stat-GFP	3	Stationary	10	10	0	16	486.563
	CcaSR-stat-GFP	1	Stationary	0	10	2	18	481.502
	CcaSR-stat-GFP	2	Stationary	0	10	2	18	549.787
	CcaSR-stat-GFP	3	Stationary	0	10	2	18	525.691
	CcaSR-stat-GFP	1	Stationary	10	10	2	18	815.006
	CcaSR-stat-GFP	2	Stationary	10	10	2	18	913.75
	CcaSR-stat-GFP	3	Stationary	10	10	2	18	840.196
	CcaSR-stat-GFP	1	Stationary	0	10	4	20	518.398
	CcaSR-stat-GFP	2	Stationary	0	10	4	20	504.606
	CcaSR-stat-GFP	3	Stationary	0	10	4	20	504.547
	CcaSR-stat-GFP	1	Stationary	10	10	4	20	1529.25
	CcaSR-stat-GFP	2	Stationary	10	10	4	20	1708.02
	CcaSR-stat-GFP	3	Stationary	10	10	4	20	387.883
	CcaSR-stat-GFP	1	Stationary	0	10	6	22	391.155
	CcaSR-stat-GFP	2	Stationary	0	10	6	22	558.399
	CcaSR-stat-GFP	3	Stationary	0	10	6	22	401.024
	CcaSR-stat-GFP	1	Stationary	10	10	6	22	3850.92
	CcaSR-stat-GFP	2	Stationary	10	10	6	22	3782.38
	CcaSR-stat-GFP	3	Stationary	10	10	6	22	2591.34
	CcaSR-stat-GFP	1	Stationary	0	10	8	24	559.478
	CcaSR-stat-GFP	2	Stationary	0	10	8	24	415.659
	CcaSR-stat-GFP	3	Stationary	0	10	8	24	522.893
	CcaSR-stat-GFP	1	Stationary	10	10	8	24	1630.25
	CcaSR-stat-GFP	2	Stationary	10	10	8	24	4625.62
	CcaSR-stat-GFP	3	Stationary	10	10	8	24	947.688
	CcaSR-stat-GFP	1	Stationary	0	10	16	32	589.878
	CcaSR-stat-GFP	2	Stationary	0	10	16	32	650.712
	CcaSR-stat-GFP	3	Stationary	0	10	16	32	462.891
	CcaSR-stat-GFP	1	Stationary	10	10	16	32	7671.96
	CcaSR-stat-GFP	2	Stationary	10	10	16	32	7718.54
	CcaSR-stat-GFP	3	Stationary	10	10	16	32	4326.27
	CcaSR-stat-GFP	1	Stationary	0	10	24	48	591.77
	CcaSR-stat-GFP	2	Stationary	0	10	24	48	644.037
	CcaSR-stat-GFP	3	Stationary	0	10	24	48	424.615
	CcaSR-stat-GFP	1	Stationary	10	10	24	48	7122.47
	CcaSR-stat-GFP	2	Stationary	10	10	24	48	9362.01
	CcaSR-stat-GFP	3	Stationary	10	10	24	48	6481.49

[truncated: 54 more sheets: Fig3H, Fig4C, Fig4D, Fig4F, Fig4G, Fig5B, Fig5D, FigS1B, FigS1C, FigS1D, FigS1E, FigS1F, FigS1G, FigS1H, FigS1I, FigS1J, FigS3B, FigS3D, FigS5B, FigS5D …]
